# Supplementary material for: The scale of Nigeria's involvement in the trans-national illegal pangolin trade: Temporal and spatial patterns and the effectiveness of wildlife trade regulations
Source: Biol Conserv. 2021 Dec;264:109365. doi: 10.1016/j.biocon.2021.109365 (PMC8683600; doi:10.1016/j.biocon.2021.109365)
Supplement: Supplementary file 1 [file mmc1.xlsx]

## Sheet: Instructions
When using this dataset, please; a) credit the following organisations or parastatals as data providers: TRAFFIC, Wildlife Conservation Society (Counter Wildlife Trafficking Program), Wildlife Justice Commission, Environmental Investigation Agency, and Nigeria Customs Service; b) cite Emogor, C. A., Ingram, D. J., Coad, L., Worthington, T. A., Dunn, A., Imong, I., & Balmford, A. (2021). The scale…

## Sheet: Final
SUBJECT	CODE FROM OTHER DATABASES	COUNTRY OF INCIDENT	SEIZURE LOCATION	DATE OF INCIDENT	PANGOLIN MATERIAL	MASS (kg)	ESTIMATED VALUE (USD)	DATE OF VALUATION	TRANSPORT MODE	TRADE ROUTE - COUNTRY (1)	TRADE ROUTE - LOCATION DETAILS (1)	TRADE ROUTE - COUNTRY (2)	TRADE ROUTE - LOCATION DETAILS (2)	TRADE ROUTE - COUNTRY (3)	TRADE ROUTE - LOCATION DETAILS (3)	TRADE ROUTE - COUNTRY (4)	TRADE ROUTE - LOCATION DETAILS (4)	TRADE ROUTE - COUNTRY (5)	TRADE ROUTE - LOCATION DETAILS (5)	CONCEALMENT METHOD/WHERE FOUND	NON-WILDLIFE CONTRABAND	OTHER WILDLIFE CONTRABAND	MASS (Kg) /QUANTITY	DETECTION	OUTCOME	SUSPECT DETAIL
NG001	2010/NG/CITES-NG/2; 6775	Nigeria	Hilton Hotel shop, Abuja	2010-03-03	Scale (1 wallet)				Warehouse													Crcocodile skin, ivory carvings	2 monitor lizard handbags (0.8 kg), 36 ivory carvings (3.9 kg)			1 suspect (likely Nigerian)
NG002	MOR19557; 2011/NG/CITES-NG/8	Nigeria	Murtala Mohammed International Airport, Lagos	2011-07-01	Meat (1 dried carcass)				Air	Nigeria	Murtala Mohammed International Airport, Lagos											Ivory	2 ivory rings, 2 stamps, 18 unidentified bone		Case discontinued (suspect was not taken to court)	1 suspect (likely Chinese)
NG003	MOR2917;	China	Huanggang Port	2012-05-15	Scale (1.23 kg) and meat (3 kg)	4.23			Sea	Nigeria		China	Huanggang Port							Personal luggage - wrapped in foil and within milk powder cartoons, mislabelled and declared as wood carvings.		Ivory carvings (0.23 grams), worked coral stones (Cnidaria anthozoa; 0.35 kg), agarwood (3.94 kg), ivory products (0.225 kg)		Routine inspection		3 suspects (likely Chinese)
NG004	MOR17519	China	Guangzhou Baiyun Airport	2012-12-07	Scale	50.38	10926.4	2012-12-07	Air (and land within China)	Nigeria		China	Guangzhou Baiyun Airport	China	Pingxiang	China	Jiangxi and Henan								One suspect arrested and convicted to 3 years in prison in Anyuan District Court (sentence suspended) and fined USD 8,171	1 suspect (likley Chinese)
NG005	5872	Cameroon		2013-04-25	Scale	80	Purchase price: 8 USD/kg	2013-04-25	Sea	Cameroon		Nigeria		China												3 suspects - 1 Chinese and 2 Cameroonians
NG006	MOR25744	China	Ningbo	2014-01-01	Scale	57.62				Nigeria		China	Ningbo												One suspect. Convicted by Ningbo Intermediate People's Court - sentenced to one year in prison (suspended for one year and six months) and fined 10,000 RMB.	1 suspect (likely Chinese)
NG007	MOR2615	France	Roissy Airport	2014-07-02	Scale	250	233358	2014-07-02	Air	Nigeria		France	Paris Charles de Gaulle Airport	Lao People's Democratic Republic						Declared as fish scales				Routine Inspection	Confiscation
NG008	MOR17521	China	Xingtan Town	2015-01-16	Scale	2000	6493400	2015-01-16	Land (Vehicle) and warehouse	Nigeria		China	Guangxi	China	Xingtan	China	Haizhu District								Confiscation and arrest	4 suspects
NG009	MOR25693, 6010	China	Zhangjiagang	2015-02-02	Scale	83.5			Sea	Nigeria		China	Zhangjiagang							Cargo hold of the freighter and in the crew's quarters		Ivory	87 pieces of ivory (3 kg)		Confiscation and arrests - the case is still under investigation.	10 suspects
NG010	MOR2716, 6237	Hong Kong		2015-03-17	Scale	2000	1540000	2015-03-17	Sea	Nigeria		Hong Kong												Routine Inspection (Risk assessment)
NG011	MOR2883, 6005	China	Shanghai Pudong International Airport	2015-03-27	Scale	249			Air	Nigeria		China	Shanghai Pudong International Airport							Personal luggage				Scanner	Confiscation & arrest	3 suspects (likely Chinese)
NG012	MOR2884	China	Shanghai Pudong International Airport	2015-04-07	Scale	25			Air	Nigeria		China	Shanghai Pudong International Airport							Personal luggage				Scanner	Confiscation and arrest (of 1 of 2)	2 suspects (likely Chinese)
NG013	MOR3147, 2015/VN/MED/WCS VN 58, 7155	Viet Nam	Tan Son Nhat International Airport	2015-08-14	Scale	42.2			Air	Nigeria		Turkey		Viet Nam	Tan Son Nhat International Airport					Personal Baggage				Scanner	Confiscation
NG017	2015/VN/MED/WCS-VN 49	Viet Nam	Tien Sa port, Da Nang	2015-08-25	Scale	4000			Sea	Nigeria		Malaysia		Viet Nam						Labelled as beans		Ivory	1000 kg	Routine Inspection
NG018	NA	Nigeria	Murtala Mohammed International Airport, Lagos	2015-09-21	Scale	52.5			Air	Nigeria	Murtala Mohammed International Airport, Lagos															Abandoned seizure
NG019	NA	Nigeria	Murtala Mohammed International Airport, Lagos	2015-09-30	Scale	176.3			Air	Nigeria	Murtala Mohammed International Airport, Lagos
NG015	6028	China	Guangzhou	2015-11-16	Scale	1814.37	369798	2015-11-16		Nigeria		China	Guangzhou												Confiscation	2 suspects (likely Chinese)
NG014	MOR3418, 6960	Thailand	Samui International Airport	2015-12-10	Scale	587	87.7802	2015-12-18	Air	Nigeria		Singapore		Thailand	Samui International Airport	Lao People's Democratic Republic				Misdeclared as hair wigs		Ivory	281 ivory tusks (789 kg)	Scanner	Confiscation (ongoing investigation)
NG016	MOR3416, 6819	Singapore	Changi Airfreight Centre	2015-12-12	Scale	324		2015-12-12	Air	Nigeria	Lagos	Singapore	Changi Airfreight Centre	Lao People's Democratic Republic	Vientiane					Labelled as "complete wigs of synthetic textile materials"		Ivory	255 pieces of raw elephant tusks (505 kg)	Routine Inspection	Confiscation
NG020	MOR26099	Kenya	Jomo Kenyatta International Airport	2016-04-04	Scale	0.5			Air	Nigeria	Lagos	Kenya	Jomo Kenyatta International Airport	China	Guangzhou					Personal luggage		Ivory	2 pieces of raw ivory, 1 ivory bangle and 1 ivory comb (1.04 kg)	Dogs	Confiscation and arrest	Abandoned seizure
NG021	MOR14641	Netherlands		2016-04-09	Scale	42			Air	Nigeria		Netherlands		Hong Kong						Postal parcel - declared as food stuff					Confiscation
NG022	MOR14642	Netherlands		2016-04-10	Scale	57			Air	Nigeria		Netherlands		Hong Kong						Postal parcel - labelled dried food stuff					Confiscation
NG023	MOR5325	Nigeria	Murtala Mohammed International Airport, Lagos	2016-06-10	Scale	381			Air	Nigeria	Murtala Mohammed International Airport, Lagos											Ivory	387 unprocessed pieces of elephant tusk and 271 processed tusk into combs and hand bangles (	Routine Inspection	Confiscation and arrest	2 suspects (likely Chinese)
NG024	MOR14649	Nigeria		2016-06-14	Scale	80			Air	Nigeria		Netherlands		Hong Kong						Postal parcel - labelled plastic samples
NG029	NA	Nigeria	Murtala Mohammed International Airport, Lagos	2016-06-14	Scale	390			Air	Nigeria
NG025	MOR5563	Hong Kong	Kwai Chung Customhouse	2016-07-19	Scale	7300	1800000	2016-07-19	Sea	Nigeria		Hong Kong	Kwai Chung Customhouse							Declared as 660 bags of recycled plastic particles				Routine Inspection (profiling)	Confiscation
NG028	6077	China	Ningbo	2016-09-07	Scale	58			Sea	Nigeria		China	Ningbo							Hidden in containers of plastic bottles				Routine Inspection	Confiscation, arrest and prosecution
NG026	MOR11537, 6247	Hong Kong	Hong Kong International Airport	2016-11-10	Scale	0.09			Air	Nigeria	Lagos	Turkey	Istanbul	Hong Kong	Hong Kong International Airport					Personal luggage		Ivory	Worked ivory (44 kg)		Confiscation and arrest	4 male suspects
NG027	MOR8029, 6085	China	Shanghai Port	2016-12-10	Scale	3100			Sea	Nigeria		China	Shanghai Port							Declared as timber and mixed in containers of wood					Confiscation and arrest	3 suspects - one is a native of CN Zhejiang province
NG030	MOR15678	Viet Nam	Noi Bai International Airport, Hanoi	2017-02-27	Scale	704			Air	Cameroon		Nigeria		Viet Nam	Noi Bai International Airport, Hanoi					Hidden inside hundreds of unclaimed packages in the airport freight area’s warehouses		Ivory and Khat (Catha edulis)	Khat leaves (300 kg) from Kenya and raw ivory from Portugal (20 kg)		Confiscation
NG031	MOR8054	Viet Nam	Noi Bai International Airport, Hanoi	2017-02-28	Scale	322			Air	Nigeria		Viet Nam	Noi Bai International Airport, Hanoi							Declared as stationeries					Confiscation
NG032	MOR8828, 5995	Hong Kong	Kwai Chung Cargohouse Terminal	2017-05-29	Scale	7200	590777	30/5/2017	Sea	Nigeria		Hong Kong	Kwai Chung Cargohouse Terminal							Declared as charcoal				Routine Inspection	Confiscation
NG033	MOR8829	Malaysia	Ampang, Selangor	2017-06-09	Scale	288	864669	13/06/2017	Air	Nigeria		Ghana	Accra	Turkey	Istanbul Ataturk Airport [Transit point likely to be this as carrier is Turkish Airline]	Malaysia	Ampang, Selangor			Found in 12 boxes marked as oyster shells in air waybill					Confiscation and 3 arrests	3 suspects (2 Ghanians and 1 Nigerian)
NG034	MOR10086, 6641	Malaysia	Sepanggar Port	2017-08-29	Scale	5000	16537200	29/8/2017	Sea	Gabon		Nigeria		Malaysia	Sepanggar Port, Sabah	China				Hidden in sacks of ground nuts		Ivory	1,148 pieces of elephant tusk (3000 kg)		Confiscation and 1 arrest	1 suspect (Malaysian)
NG035	MOR11549, 5885	Cameroon	Douala	2017-11-10	Scale	1050			Land (Vehicle)	Cameroon	Douala	Nigeria										Ivory and grey parrot	158 raw ivory pieces (250 kg), 124 dried African grey parrot, 1394 feathers of grey parrots	Routine Inspection	Confiscation and 3 arrests
NG036	MOR12163	Hong Kong	Kwai Chung Customhouse Cargo Examination Compound	2018-01-05	Scale	1800	358137		Sea	Nigeria		Hong Kong	Kwai Chung Customhouse Cargo Examination Compound							Declared as plastic materials				Routine Inspection (Risk assessment)	Confiscation
NG037	MOR12930, 6251	Cote d'Ivoire		2018-01-26	Scale	600	350000	2018-01-26		Nigeria		Cote d'Ivoire		Viet Nam								Ivory	Tusk (578 kg)		Confiscation and 6 arrests	6 suspects (2 suspects from Ivorians, 1 Ghanian, 2 Vietnamese and 1 Chinese)
NG038	MOR12911	Nigeria	Ikeja	2018-02-15	Scale	2001	1125680	2018-02-15	Warehouse	Nigeria	Ikeja											Ivory	218 pieces of elephant tusks (343kg)	Intelligence	Confiscation and 1 arrest	1 suspect (Chinese)
NG040	MOR14214	Viet Nam	Saigon Port, Ho Chi Minh City	2018-03-03	Scale	3300		2018-05-03	Sea	Nigeria		Viet Nam	Port of Saigon, Ho Chi Minh City	Cambodia						Shipped with cashew nuts					Confiscation
NG050	6779	Nigeria	Ikeja	2018-03-05	Scale	8492			Warehouse	Nigeria														Intelligence	Confiscation and 1 arrest	1 suspect (Chinese)
NG039	MOR13070, 6252	Hong Kong	Tsing Yi Cargo Examination Compound	2018-03-07	Scale	2800	421280	2018-03-07	Sea	Nigeria		Hong Kong	Tsing Yi Cargo Examination Compound							Declared as metal scraps				Routine Inspection (Risk assessment)	Confiscation
NG058	NA	Nigeria	Lagos	2018-03-08	Scale	1771			Warehouse	Nigeria														Intelligence
NG057	NA	Nigeria	Yan nono, Daddara, Kastina State	2018-03-11	Scale	450			Land (Vehicle)	Niger		Nigeria												Routine Inspection	Confiscation - driver fled
NG051	6816	Democratic Republic of Congo		2018-05-01	Scale	1798			Sea	Democratic Republic of Congo		Congo Brazzaville		Cameroon	Doula	Nigeria	Lagos								Confiscation and 4 arrests	4 suspects (3 Nigerian, 1 Chinese)
NG041	MOR16196	Nigeria	Murtala Muhammed International Airport	2018-05-19	Scale	23 sacks			Air	Nigeria	Murtala Muhammed International Airport	China										Ivory and donkey	Eight bags of elephant tusks and 99 bags of unprocessed donkey skin.		Confiscation and 1 arrest	1 suspect (Chinese)
NG042	MOR16103	Viet Nam	Noi Bai International Airport	2018-07-18	Scale	334			Sea	Nigeria		Viet Nam	Noi Bai International Airport												Confiscation
NG043	MOR14628, 2018/HK/MED/WCS VN 425	Hong Kong	Tsing Yi Cargo Examination Compound	2018-07-20	Scale	7100	452293	2018-07-18	Sea	Nigeria		Hong Kong	Tsing Yi Cargo Examination Compound	China	Guangdong					Declared as plastic raw materials.				Routine Inspection (Risk assessment)	Confiscation
NG044	MOR15710	Nigeria	Victoria Island	2018-08-01	Scale	1003			Warehouse	Nigeria	Lagos									Shop		Ivory	4 pieces of elephant tusk (29.35kg)	Intelligence	Confiscation
NG053	6782	Nigeria	Lagos	2018-08-17	Scale	738			Warehouse	Nigeria														Intelligence	Confiscation and 1 arrests	1 suspect (Chinese)
NG045	MOR15711, 2018/CM/NGO/54, 5894	Cameroon		2018-08-18	Scale	718			Land (Vehicle)	Congo, Democratic Republic of The		Central African Republic	Bangui	Cameroon	Douala International Airport	Nigeria		Viet Nam		Vehicle					Confiscation and 6 arrests	6 suspects (5 Cameroonians and 1 Central African)
NG056		Nigeria	Nnamdi Azikiwe Int’l Airport	2018-09-24	Scale	1			Air	Nigeria		China												Routine Inspection	Confiscation	2 suspects (Chinese)
NG046	MOR16181, 2018/VN/MED/WCS VN 487, 4701	Viet Nam	Noi Bai International Airport, Hanoi	2018-09-28	Scale	803			Air	Nigeria	Kano Airport	Turkey	Istanbul Airport	Viet Nam	Noi Bai International Airport	Viet Nam				Declared as general cargo		Ivory	Carved jewellery - Necklace and beads (193 kg)		Confiscation
NG047	MOR16259	Viet Nam	Tien Sa port, Da Nang	2018-10-04	Scale	6000			Sea	Nigeria		Viet Nam	Tien Sa port, Da Nang	Viet Nam	Da Nang					Declared as glass pieces		Ivory	Ivory pieces (2000 kg)		Confiscation and 2 arrests
NG054	6260	Hong Kong	Hong Kong International Airport	2018-10-24	Scale	0.095			Air	Nigeria		Hong Kong	Hong Kong International Airport									Ivory and rhino horn	Rhino horn (0.03 kg) and ivory (0.07 kg)	Routine Inspection	Confiscation and arrest (given a 2-week custodial sentence)
NG055	7392	China		2018-11-01	Scale	6000				Nigeria		China													Confiscation and 2 arrests	2 suspects (Chinese)
NG048	MOR23760, 6783	Nigeria		2018-11-01	Scale	7560.9			Warehouse	Nigeria										Found with 22 bundles of used clothes and 404 out of used tires	8000 rice (400,000 kg)			Intelligence	Confiscation and 7 arrests
NG049	MOR24214,7218	Viet Nam	Nội Bài International Airport	2018-11-02	Scale	47			Air	Nigeria		Viet Nam	Nội Bài International Airport							Postal parcel		Shark fin	Shark fins (61.3 kg)		Confiscation
NG052	6135	China	Hangzhou	2018-11-30	Scale	10560	88258.8		Sea	Nigeria		China								Declared as ginger				Intelligence	Confiscation and 18 arrests
NG059	MOR18458	Hong Kong	Kwai Chung Customhouse Cargo Examination Compound	2019-01-16	Scale	8268			Sea	Nigeria		Hong Kong		Viet Nam						Declared as frozen beef		Ivory	Elephant tusk (2100 kg)	Intelligence	Confiscation and 2 arrests (charged and granted bail)	2 suspects
NG060	MOR18399	Viet Nam	Dinh Vu Port - Hai Phong	2019-01-25	Scale	1360.78			Sea	Nigeria	Apapa	Viet Nam	Lach Huyen Port, Hai Phong	Viet Nam	Dinh Vu Port, Hai Phong					Declared as timber		Ivory	Raw ivory pieces (500 kg)	Routine Inspection	Confiscation
NG061	MOR18492, 2019/VN/MED/69	Viet Nam		2019-01-30	Scale	1400			Sea	Nigeria	Apapa	Viet Nam	Lach Huyen Port, Hai Phong	Viet Nam	Vip Green Port, Hai Phong					Declared as timber		Ivory	Tusk (100 kg)
NG062	MOR18841	Cameroon		2019-03-14	Scale	2500	260000	2019-03-14	Land (Vehicle)	Cameroon	Southern, Center and eastern regions (Batouri, Messanmena, Ngoyla, Abong Mbang Yoko Ayos)	Cameroon	Douala	Nigeria						Hidden inside pepper and djansang bags when transported		Ivory	153 elephant tusks (300 kg)	Intelligence	Confiscation and 4 arrests (arraigned in Bonabéri court)	4 suspects
NG063	MOR19177	Singapore	Pasir Panjang Export Inspection Station	2019-04-03	Scale	12900	38700000	2019-04-03	Sea	Nigeria		Singapore	Pasir Panjang Export Inspection Station	Viet Nam						Declared as frozen beef		Ivory	Cut and carved vory (177 kg)		Confiscation
NG064	MOR19232	Singapore		2019-04-08	Scale	12700			Sea	Nigeria		Singapore		Viet Nam						Declared as cassia seeds				Routine Inspection	Confiscation
NG065	MOR21031	Viet Nam	Cai Mep int’l port	2019-05-23	Scale	5264			Sea	Nigeria		Viet Nam	Cai Mep International Port							Declared as cashew nut				Routine Inspection	Confiscation
NG072	6784	Nigeria		2019-06-29	Scale	500			Warehouse	Nigeria														Intelligence (Operation)	Confiscation
NG066	MOR22378	Nigeria		2019-07-17	Scale	671			Land (Vehicle)	Nigeria												Rice, car and pharmaceutical produccts		Routine operation	Confiscation
NG071	6786	Nigeria	Mubi, Adamawa	2019-10-04	Scale	100			Land (Vehicle)	Nigeria	Mubi									Found in a broken vehicle					Confiscation	Suspects fled
NG067	MOR26060	Nigeria	Port Harcourt	2019-10-12	Scale	1530			Air	Nigeria	Port Harcourt International Airport	China								Declared as shale (raw materials for analysis)		roofing tiles, tomato pastes, expired baby wipes, vegetable oil, expired rice, scrapped metals, tomato paste, and canned Mackerel Fish.			Confiscation	1 suspect (Nigerian)
NG073		Nigeria	Mubi, Adamawa	2019-10-22	Scale	200			Land (Vehicle)	Nigeria	Mubi
NG068	MOR26535	China	Wenzhou	2019-10-31	Scale	10650			Sea	Nigeria		South Korea, Republic of	Busan	China	Shanghai	China	Wenzhou			Declared as ginger					Confiscation and 18 arrests	18 suspects
NG070	7236	Viet Nam	Hai Phong	2019-12-10	Scale	1547			Sea	Nigeria	Lagos	Viet Nam	Quy Nhon port, Binh Dinh	Viet Nam	Hai Phong							Ivory	Raw ivory (523.5 kg)
NG069	MOR26764	Viet Nam	Hoi Phang City	2019-12-24	Scale	1700			Sea	Nigeria		Viet Nam	Hoi Phang City							Declared as timber		Ivory	Ivory (330 kg)		Confiscation
NG074	6788	Nigeria	Isheri, Lagos	2020-01-19	Scale	9504.1			Warehouse	Nigeria											Foreign rice, petroleum products (33,400 liters)			Intelligence	Confiscation	20 suspects
NG075	6789	Nigeria	Adamawa	2020-02-11	Scale	330			Land (Vehicle)	Nigeria
NG076	6790	Nigeria	Adamawa	2020-02-15	Scale	150			Land (Vehicle)	Nigeria
NG077	NA	Nigeria		2021-01-21	Scales	5329			Sea	Nigeria		Viet Nam								Furniture component		Tusk, bones, skulls, rhino horn, and timber	Tusk (4,752 kg), wild cat skull (103 kg), bones (unquantified), rhino horn (5 kg)and 76 pieces of timber (semi processed and processed).	Intelligence	Conficsation and 1 arrests	1 suspect (Nigeria)
NG078	NA	Cameroon	Nigeria-Cameroon border	2021-03-26	Scales	4000			Land (Vehicle)	Cameroon		Nigeria								Foodstuff in plastic bags				Routine Inspection	Confiscation
NG079	NA	Nigeria	Lekki, Lagos	2021-07-28	Scale (7,137.84 kg) and claws (4.6 kg)	7142.44			Warehouse	Nigeria	Lekki											Ivory	870.44	Intelligence	Confiscation and 3 arrests	3 suspects (2 Guineans, 1 Nigerian)
NG080	NA	Nigeria	Ikeja, Lagos	2021-09-13	Scale (1,009.51 kg) and claws (5 kg)	1014.51			Warehouse	Nigeria	Ikeja													Intelligence	Confiscation and 2 arrests	2 suspects (1 Bukinabe, 1 Nigerian)
